# Supplementary material for: Comparing C2=O and C2=S Barbiturates: Different Hydrogen-Bonding Patterns of Thiobarbiturates in Solution and the Solid State
Source: Int J Mol Sci. 2021 Nov 24;22(23):12679. doi: 10.3390/ijms222312679 (PMC8657569; doi:10.3390/ijms222312679)
Supplement: Supplementary file 1 [file ijms-22-12679-s001.zip]

Archive with 1 entries (1 files):
- ijms-1468860-supplementary.pdf
